# Supplementary material for: Preparation of Graphene Quantum Dots by Visible-Fenton Reaction and Ultrasensitive Label-Free Immunosensor for Detecting Lipovitellin of Paralichthys Olivaceus
Source: Biosensors (Basel). 2022 Apr 15;12(4):246. doi: 10.3390/bios12040246 (PMC9024531; doi:10.3390/bios12040246)
Supplement: Supplementary file 1 [file biosensors-12-00246-s001.zip]

Archive with 1 entries (1 files):
- biosensors-1525570-supplementary.pdf
